# Supplementary material for: Lost in the bloom: DNA-PKcs in green plants
Source: Front Plant Sci. 2023 Jul 28;14:1231678. doi: 10.3389/fpls.2023.1231678 (PMC10419180; doi:10.3389/fpls.2023.1231678)
Supplement: Supplementary Table 1 — Details of putative DNA-PKcs gene/protein annotations used or discussed in the current study from different plant species. [file DataSheet_1.zip]

Archive with 2 entries (2 files):
- Supplementary Figures 1-10.PDF
- Supplementary Table.PDF
